# Supplementary material for: Comparison of lumbar muscle morphology in patients with chronic nonspecific low back pain with and without clinical lumbar segmental instability
Source: PLoS One. 2024 Apr 4;19(4):e0301726. doi: 10.1371/journal.pone.0301726 (PMC10994386; doi:10.1371/journal.pone.0301726)
Supplement: S1 Appendix — (XLSX) [file pone.0301726.s001.xlsx]

## Sheet: Data Set
number	gender	age	weight	height	BMI	ill_status	pain_intensity	disability_level	MFCSAL2	MFrmCSAL2	MF_MFIL2	ESCSAL2	ESrmCSAL2	ES_MFIL2	PSCSAL2	PSrmCSAL2	PS_MFIL2	MFCSAL3	MFrmCSAL3	MF_MFIL3	ESCSAL3	ESrmCSAL3	ES_MFIL3	PSCSAL3	PSrmSCAL3	PS_MFIL3	MFSCAL4	MFrmCSAL4	MF_MFIL4	ESCSAL4	ESrmSCAL4	ES_MFIL4	PSCSAL4	PSrmCSAL4	PS_MFIL4	MFCSAL5	MFrmCSAL5	MF_MFIL5	ESCSAL5	ESrmCSAL5	ES_MFIL5	PSCSAL5	PSrmCSAL5	PS_MFIL5
8	F	25	60	162	22	noLBP	10	12	0.26	0.18	0.37	0.93	0.67	0.28	0.42	0.31	0.26	0.34	0.23	0.31	0.82	0.62	0.25	0.59	0.45	0.23	0.47	0.3	0.35	0.73	0.51	0.3	0.73	0.59	0.2	0.59	0.35	0.4	0.73	0.45	0.38	0.66	0.5	0.25
6	M	27	81	176	26	noLBP	0	0	0.3	0.22	0.28	1.33	1.02	0.23	0.41	0.3	0.27	0.37	0.27	0.28	1.04	0.78	0.25	0.63	0.46	0.27	0.42	0.3	0.3	0.8	0.53	0.33	1.05	0.79	0.25	0.48	0.33	0.31	0.71	0.54	0.24	0.81	0.64	0.2
5	F	29	75	163	28	noLBP	10	8	0.28	0.2	0.27	1.12	0.34	0.3	0.25	0.18	0.25	0.48	0.35	0.28	0.97	0.7	0.31	0.57	0.42	0.26	0.65	0.5	0.22	0.83	0.64	0.22	0.6	0.5	0.18	0.75	0.54	0.28	0.68	0.42	0.47	0.74	0.54	0.26
9	F	30	72	160	28	noLBP	0	14	0.3	0.23	0.25	1.1	0.84	0.24	0.45	0.34	0.24	0.4	0.3	0.27	1.02	0.75	0.26	0.55	0.4	0.26	0.56	0.4	0.37	0.82	0.55	0.33	0.71	0.6	0.2	0.8	0.52	0.35	0.72	0.5	0.31	1.07	0.82	0.23
3	M	31	86	178	27	noLBP	20	20	0.32	0.2	0.39	1.16	0.81	0.3	0.49	0.4	0.25	0.44	0.31	0.29	0.83	0.52	0.37	0.67	0.52	0.23	0.51	0.33	0.36	0.63	0.37	0.4	0.9	0.67	0.26	0.61	0.37	0.38	0.36	0.18	0.44	0.7	0.54	0.23
4	F	32	69	164	25.6	noLBP	10	14	0.3	0.23	0.22	1.28	0.3	0.21	0.46	0.36	0.21	0.39	0.31	0.2	0.9	0.71	0.21	0.5	0.45	0.1	0.57	0.45	0.22	0.74	0.55	0.25	0.79	0.7	0.11	0.59	0.45	0.33	0.66	0.46	0.31	0.78	0.69	0.12
10	F	33	75	166	27	noLBP	10	6	0.29	0.2	0.32	0.98	0.75	0.23	0.4	0.31	0.23	0.42	0.3	0.29	0.93	0.71	0.24	0.65	0.48	0.26	0.51	0.34	0.33	0.8	0.54	0.33	0.71	0.5	0.3	0.76	0.52	0.32	0.78	0.53	0.32	1	0.72	0.28
12	F	35	66	165	24	noLBP	10	0	0.29	0.2	0.31	0.96	0.72	0.25	0.43	0.34	0.21	0.43	0.28	0.34	0.86	0.64	0.26	0.65	0.49	0.25	0.53	0.36	0.33	0.74	0.52	0.3	0.73	0.53	0.28	0.75	0.44	0.42	0.52	0.34	0.35	0.8	0.55	0.28
14	F	37	67	167	25	noLBP	10	6	0.2	0.16	0.23	1.3	0.95	0.27	0.29	0.23	0.22	0.32	0.24	0.24	1.09	0.77	0.3	0.43	0.34	0.21	0.47	0.35	0.25	0.83	0.52	0.37	0.58	0.45	0.23	0.68	0.48	0.3	0.53	0.3	0.42	0.44	0.32	0.27
1	M	38	78	174	25	noLBP	10	6	0.26	0.2	0.24	1.27	1	0.21	0.44	0.34	0.23	0.32	0.25	0.21	1.03	0.82	0.2	0.48	0.38	0.2	0.37	0.28	0.22	0.78	0.56	0.27	0.53	0.43	0.18	0.34	0.24	0.3	0.63	0.42	0.32	0.55	0.42	0.23
2	M	38	75	172	25	noLBP	0	0	0.43	0.35	0.2	1.2	0.96	0.2	0.83	0.65	0.22	0.45	0.35	0.22	1.01	0.77	0.23	1.1	0.89	0.22	0.66	0.48	0.28	0.8	0.6	0.25	1.4	1.1	0.21	0.78	0.53	0.32	0.76	0.43	0.43	1.3	0.99	0.24
11	F	38	79	167	28.32	noLBP	0	0	0.32	0.25	0.23	1.18	0.91	0.23	0.47	0.37	0.21	0.4	0.3	0.25	0.92	0.66	0.28	0.53	0.41	0.23	0.58	0.48	0.28	0.75	0.53	0.3	0.76	0.54	0.29	0.59	0.4	0.33	0.64	0.45	0.39	0.74	0.52	0.3
15	F	39	85	172	29	noLBP	10	4	0.41	0.32	0.22	1.12	0.87	0.22	0.76	0.6	0.21	0.48	0.36	0.26	0.92	0.68	0.26	0.8	0.64	0.2	0.65	0.46	0.29	0.8	0.52	0.28	0.95	0.7	0.26	0.76	0.52	0.32	0.7	0.43	0.38	1.1	0.8	0.28
7	M	40	69	168	24	noLBP	1	2	0.3	0.21	0.31	1.2	0.89	0.26	0.38	0.27	0.28	0.41	0.3	0.28	1.02	0.75	0.26	0.71	0.55	0.22	0.53	0.36	0.33	0.82	0.56	0.31	1.08	0.83	0.23	0.68	0.44	0.35	0.69	0.44	0.36	0.8	0.58	0.27
13	M	40	75	165	27	noLBP	0	10	0.28	0.22	0.2	1.48	1.2	0.2	0.44	0.35	0.2	0.41	0.34	0.23	1.09	0.87	0.2	0.79	0.64	0.19	0.52	0.4	0.28	0.8	0.61	0.25	0.91	0.71	0.22	0.73	0.51	0.3	0.66	0.46	0.3	0.75	0.6	0.2
22	M	23	76	174	25.1	LSI	50	38	0.28	0.2	0.27	0.85	0.63	0.26	0.42	0.31	0.27	0.35	0.27	0.33	0.67	0.5	0.26	0.7	0.53	0.24	0.42	0.27	0.35	0.65	0.46	0.29	0.95	0.72	0.24	0.48	0.31	0.36	0.48	0.32	0.33	0.95	0.71	0.25
27	F	23	67	161	25.84	LSI	55	38	0.27	0.21	0.23	1.21	0.91	0.25	0.33	0.27	0.18	0.39	0.29	0.25	1.03	0.77	0.25	0.52	0.43	0.18	0.51	0.35	0.32	0.86	0.65	0.25	0.67	0.54	0.19	0.6	0.39	0.35	0.7	0.46	0.34	0.78	0.61	0.22
24	M	24	78	172	26.3656	LSI	40	26	0.29	0.23	0.22	1.37	1.06	0.22	0.45	0.36	0.2	0.39	0.26	0.33	1.27	0.99	0.22	0.67	0.54	0.2	0.54	0.36	0.33	1	0.77	0.23	0.87	0.68	0.22	0.66	0.41	0.38	0.66	0.5	0.25	0.75	0.58	0.23
17	M	29	73	167	26	LSI	40	32	0.38	0.29	0.24	1.5	1.15	0.23	0.7	0.54	0.23	0.42	0.31	0.26	1.2	0.9	0.25	0.88	0.65	0.26	0.6	0.41	0.32	1	0.73	0.27	1.15	0.94	0.17	0.7	0.42	0.4	0.58	0.4	0.32	0.9	0.7	0.23
25	F	32	75	164	27.8852	LSI	45	30	0.31	0.24	0.23	1.25	0.99	0.21	0.44	0.35	0.2	0.38	0.28	0.27	0.94	0.74	0.21	0.51	0.41	0.2	0.53	0.35	0.34	0.87	0.65	0.25	0.7	0.49	0.3	0.62	0.42	0.37	0.68	0.5	0.27	0.78	0.62	0.21
19	F	33	68	160	26.6	LSI	50	44	0.25	0.19	0.25	1	0.79	0.21	0.34	0.3	0.1	0.35	0.22	0.38	0.82	0.58	0.29	0.52	0.47	0.1	0.55	0.33	0.4	0.63	0.42	0.32	0.63	0.57	0.1	0.53	0.31	0.41	0.6	0.36	0.4	0.68	0.56	0.18
28	F	33	71	162	27.05	LSI	45	30	0.25	0.2	0.21	1.04	0.83	0.2	0.34	0.3	0.12	0.37	0.26	0.29	0.87	0.65	0.25	0.51	0.44	0.13	0.56	0.36	0.35	0.72	0.5	0.3	0.64	0.56	0.13	0.59	0.35	0.4	0.65	0.44	0.33	0.66	0.53	0.19
16	M	34	79	176	25.5036	LSI	50	40	0.24	0.2	0.18	1.26	1.02	0.19	0.58	0.49	0.16	0.33	0.21	0.35	0.98	0.78	0.2	0.72	0.61	0.15	0.53	0.34	0.35	0.83	0.63	0.23	1	0.82	0.18	0.69	0.45	0.35	0.53	0.41	0.32	1.02	0.82	0.2
30	M	36	87	175	28.4082	LSI	45	24	0.25	0.21	0.18	1.32	1.12	0.15	0.37	0.31	0.15	0.31	0.22	0.28	0.97	0.81	0.17	0.48	0.4	0.16	0.52	0.33	0.36	0.83	0.61	0.25	0.73	0.61	0.17	0.58	0.38	0.35	0.68	0.49	0.28	0.8	0.62	0.22
26	F	37	78	166	28.3	LSI	55	34	0.23	0.17	0.23	1.23	0.91	0.26	0.31	0.24	0.22	0.33	0.24	0.26	0.98	0.72	0.27	0.42	0.33	0.22	0.45	0.28	0.38	0.93	0.65	0.3	0.57	0.44	0.23	0.63	0.37	0.4	0.73	0.51	0.3	0.58	0.44	0.24
20	F	40	52	156	25.9455	LSI	30	16	0.28	0.2	0.3	1.15	0.83	0.28	0.43	0.33	0.24	0.38	0.26	0.31	0.9	0.63	0.3	0.54	0.41	0.24	0.5	0.33	0.34	0.79	0.54	0.32	0.72	0.55	0.23	0.58	0.38	0.35	0.6	0.42	0.36	0.69	0.54	0.22
21	F	41	80	165	29.38	LSI	50	15	0.26	0.19	0.28	1.34	0.96	0.28	0.37	0.25	0.33	0.33	0.23	0.31	1.19	0.86	0.28	0.57	0.42	0.26	0.5	0.31	0.38	0.85	0.6	0.29	0.79	0.58	0.27	0.61	0.38	0.38	0.75	0.53	0.3	0.78	0.56	0.28
29	M	42	80	169	28.0102	LSI	50	32	0.32	0.23	0.27	1.17	0.89	0.24	0.4	0.33	0.17	0.41	0.29	0.3	1.02	0.77	0.25	0.49	0.4	0.19	0.58	0.39	0.33	0.95	0.7	0.26	0.6	0.47	0.21	0.67	0.42	0.38	0.68	0.48	0.29	0.72	0.55	0.23
23	M	44	86	174	28.4053	LSI	50	46	0.34	0.26	0.25	1.13	0.85	0.25	0.43	0.37	0.15	0.43	0.31	0.28	1	0.75	0.25	0.49	0.41	0.17	0.53	0.34	0.35	0.9	0.68	0.25	0.67	0.55	0.18	0.62	0.39	0.37	0.71	0.5	0.29	0.69	0.55	0.2
18	M	45	70	165	26.1	LSI	50	30	0.31	0.2	0.33	1.23	0.86	0.28	0.59	0.45	0.23	0.38	0.26	0.31	0.94	0.69	0.27	0.8	0.61	0.23	0.41	0.28	0.31	0.8	0.56	0.3	1	0.77	0.23	0.66	0.43	0.35	0.57	0.37	0.35	0.73	0.58	0.2
37	M	24	80	174	26.4236	noLSI	35	20	0.42	0.33	0.21	1.16	0.92	0.21	0.63	0.53	0.16	0.46	0.34	0.26	1.02	0.76	0.23	0.75	0.63	0.16	0.52	0.33	0.36	0.85	0.61	0.28	0.82	0.67	0.18	0.66	0.38	0.43	0.59	0.41	0.3	0.89	0.71	0.2
39	M	25	90	181	27.4717	noLSI	40	16	0.33	0.21	0.37	1.2	0.83	0.31	0.48	0.36	0.24	0.41	0.25	0.39	0.9	0.6	0.33	0.63	0.48	0.24	0.51	0.31	0.39	0.73	0.48	0.33	0.81	0.6	0.26	0.62	0.34	0.45	0.58	0.36	0.38	0.87	0.64	0.27
33	M	35	87	172	29.4078	noLSI	50	52	0.28	0.21	0.25	1.2	0.86	0.28	0.33	0.24	0.26	0.34	0.24	0.3	0.94	0.66	0.3	0.45	0.32	0.28	0.44	0.3	0.32	0.79	0.53	0.33	0.59	0.41	0.31	0.51	0.34	0.34	0.54	0.35	0.35	0.45	0.32	0.3
43	F	37	68	159	26.89	noLSI	35	24	0.26	0.2	0.23	1.05	0.82	0.22	0.36	0.3	0.17	0.35	0.25	0.29	0.91	0.68	0.25	0.5	0.41	0.18	0.52	0.35	0.32	0.76	0.53	0.3	0.69	0.55	0.2	0.58	0.37	0.36	0.62	0.42	0.32	0.78	0.62	0.2
41	M	38	76	170	26.2976	noLSI	50	34	0.37	0.28	0.24	1.35	1.04	0.23	0.52	0.42	0.2	0.49	0.36	0.26	1.13	0.85	0.25	0.71	0.53	0.25	0.62	0.4	0.35	0.86	0.63	0.27	0.8	0.59	0.26	0.68	0.39	0.42	0.73	0.5	0.31	0.85	0.61	0.28
42	M	39	80	173	26.72	noLSI	55	28	0.31	0.23	0.27	1.26	0.95	0.24	0.38	0.29	0.25	0.38	0.27	0.3	0.99	0.73	0.26	0.53	0.4	0.25	0.45	0.32	0.3	0.78	0.55	0.3	0.84	0.61	0.27	0.6	0.39	0.35	0.64	0.44	0.32	0.88	0.64	0.27
34	F	40	55	149	25	noLSI	65	36	0.29	0.2	0.3	1.17	0.84	0.28	0.35	0.27	0.24	0.36	0.24	0.32	0.87	0.61	0.3	0.49	0.37	0.24	0.48	0.32	0.33	0.69	0.53	0.33	0.68	0.45	0.24	0.57	0.38	0.34	0.53	0.45	0.35	0.69	0.52	0.24
36	F	40	70	163	26.3	noLSI	40	22	0.25	0.21	0.17	1.26	1.07	0.15	0.36	0.31	0.15	0.3	0.22	0.24	0.92	0.75	0.18	0.46	0.39	0.16	0.54	0.41	0.25	0.8	0.61	0.23	0.74	0.63	0.15	0.6	0.46	0.24	0.64	0.48	0.25	0.8	0.63	0.21
31	M	41	82	175	26.7755	noLSI	45	50	0.24	0.16	0.32	1.3	0.89	0.32	0.43	0.32	0.25	0.28	0.19	0.33	1.1	0.74	0.33	0.49	0.37	0.25	0.34	0.25	0.27	0.82	0.57	0.3	0.77	0.59	0.24	0.45	0.28	0.37	0.64	0.38	0.41	0.81	0.58	0.28
38	M	42	85	175	27.7551	noLSI	45	18	0.38	0.28	0.26	1.07	0.79	0.26	0.49	0.39	0.2	0.43	0.28	0.34	0.97	0.67	0.31	0.58	0.46	0.2	0.5	0.3	0.4	0.78	0.53	0.32	0.69	0.55	0.21	0.57	0.33	0.42	0.61	0.41	0.33	0.73	0.56	0.23
32	F	43	60	153	25.6312	noLSI	50	48	0.23	0.13	0.42	0.94	0.58	0.38	0.32	0.21	0.33	0.27	0.17	0.36	0.85	0.55	0.36	0.41	0.28	0.31	0.43	0.26	0.39	0.68	0.43	0.37	0.52	0.37	0.29	0.52	0.3	0.42	0.45	0.23	0.48	0.37	0.28	0.23
35	F	43	75	164	28	noLSI	55	40	0.29	0.2	0.31	1.13	0.85	0.25	0.42	0.3	0.28	0.34	0.23	0.33	1	0.74	0.26	0.48	0.38	0.2	0.51	0.33	0.36	0.7	0.4	0.3	0.58	0.45	0.22	0.58	0.39	0.37	0.51	0.31	0.4	0.67	0.49	0.27
40	M	43	79	176	25.5036	noLSI	60	20	0.31	0.25	0.18	0.98	0.57	0.19	0.43	0.36	0.17	0.4	0.3	0.25	0.83	0.64	0.23	0.54	0.45	0.17	0.51	0.35	0.31	0.75	0.56	0.25	0.68	0.55	0.19	0.59	0.38	0.36	0.59	0.42	0.28	0.78	0.62	0.21
44	F	43	82	168	29.05	noLSI	55	32	0.26	0.19	0.28	1.25	0.88	0.3	0.43	0.32	0.26	0.35	0.25	0.3	1	0.67	0.33	0.6	0.43	0.28	0.46	0.31	0.32	0.9	0.58	0.35	0.69	0.48	0.31	0.62	0.41	0.34	0.56	0.32	0.42	0.8	0.57	0.29
45	F	43	74	163	27.852	noLSI	35	18	0.23	0.16	0.3	1.18	0.8	0.32	0.4	0.28	0.3	0.31	0.2	0.34	0.95	0.62	0.34	0.62	0.43	0.3	0.42	0.28	0.33	0.76	0.5	0.35	0.67	0.47	0.3	0.59	0.38	0.35	0.51	0.3	0.42	0.83	0.58	0.3
